# Supplementary material for: The Effect of Environmental Enrichment on Selected Physiological and Immunological Stress-Related Markers in Dairy Goats
Source: Biology (Basel). 2024 Oct 24;13(11):859. doi: 10.3390/biology13110859 (PMC11591861; doi:10.3390/biology13110859)
Supplement: Supplementary file 1 [file biology-13-00859-s001.zip]

Archive with 1 entries (1 files):
- biology-3250288-supplementary.pdf
